# Supplementary material for: Proanthocyanidin biosynthesis in the developing wheat seed coat investigated by chemical and RNA‐Seq analysis
Source: Plant Direct. 2022 Oct 12;6(10):e453. doi: 10.1002/pld3.453 (PMC9554643; doi:10.1002/pld3.453)
Supplement: Supplementary file 1 — Table S1: Differentially expressed genes in the “outer pericarp” (OP) tissues of developing grains of red vs white NILs. [file PLD3-6-e453-s002.xlsx]

## Sheet: OP_DESeq2.tsv
Supplementary Table S1
Genes identified by DESeq2 as differentially regulated in the "outer pericarp" tissues (cutoff P-adj<0.05)
Gene descriptions are from BLAST2GO
Key
FC: Fold change
P-adj: P-value adjusted for multiple comparisons
Up: Higher expression in red (R-D1b)
Down: Higher expression in white (R-D1a)
Genes associated with PA biosynthesis are highlighted in yellow
Genes in the distal region of chromosome 3BS are highlighted in pink
GeneID	Base mean	log2(FC)	Up/Down	FC	P-value	P-adj	Description
TraesCS3B02G006500	69.4965	-3.72323	Up	13.207	2.45035e-47	5.38784e-43	50S ribosomal protein L6
TraesCS3B02G009600	52.6292	-3.39729	Up	10.5362	1.19466e-37	1.31341e-33	arabinogalactan protein 18
TraesCS3B02G004700	216.422	-2.18106	Up	4.53487	8.566e-36	6.27831e-32	Chaperone protein DnaJ
TraesCS3B02G011900	111.185	-2.5579	Up	5.88849	2.19215e-33	1.20502e-29	50S ribosomal protein L6
TraesCS3B02G013300	151.347	-2.12313	Up	4.35637	4.22338e-27	1.85727e-23	TPX2 (Targeting protein for Xklp2) family protein
TraesCS3B02G006300	54.6121	-2.35963	Up	5.1324	1.08083e-20	3.39505e-17	Transcription elongation factor SPT5
TraesCS2A02G493500	35.7829	-2.0589	Up	4.1667	6.22265e-14	1.24385e-10	Flavanone 3-hydroxylase
TraesCS3B02G013100	87.0987	-1.38842	Up	2.61791	3.41748e-11	5.36739e-08	Glycosyltransferase
TraesCS3B02G004800	50.5598	-1.54258	Up	2.91315	6.63145e-11	9.72082e-08	Peptidyl-prolyl cis-trans isomerase
TraesCS3B02G007200	37.7338	-1.6223	Up	3.07866	2.09714e-10	2.88199e-07	50S ribosomal protein L6
TraesCS3B02G001900	150.837	-0.967435	Up	1.95536	8.96535e-08	9.38715e-05	Rer1 protein, putative
TraesCS3B02G013200	58.4538	-1.12899	Up	2.18705	5.75001e-07	0.00045154	Dephospho-CoA kinase, putative, expressed
TraesCS7D02G358000	193.022	-0.885008	Up	1.84677	3.75441e-06	0.00235863	-
TraesCS1A02G398200	1236.11	-0.743079	Up	1.67374	6.46533e-06	0.00354171	Beta purothionin
TraesCS1B02G426100	1201.92	-0.7145	Up	1.64091	6.60406e-06	0.00354171	Beta purothionin
TraesCS5B02G003500	824.846	-0.772482	Up	1.70821	6.46331e-06	0.00354171	Grain softness protein
TraesCS3B02G014900	33.7869	-1.11333	Up	2.16344	1.4618e-05	0.00683873	Tetratricopeptide repeat protein, tpr, putative
TraesCS3B02G005800	85.6089	-0.880359	Up	1.84083	2.0167e-05	0.00858191	Paired amphipathic helix SIN3-like protein
TraesCS7A02G306600	176.61	-0.718958	Up	1.64599	3.989e-05	0.0146969	-
TraesCS3B02G003100	57.3135	-0.938478	Up	1.91651	4.37085e-05	0.015501	Tripartite motif-containing protein 29
TraesCS3B02G196300	253.546	-0.784819	Up	1.72288	4.9736e-05	0.0170874	C2 domain-containing protein-like
TraesCS3B02G008700	109.736	-0.8063	Up	1.74872	6.82679e-05	0.0210646	3-ketoacyl-CoA thiolase
TraesCS5A02G147000	431.181	-0.576529	Up	1.49126	6.89762e-05	0.0210646	Non-specific lipid-transfer protein
TraesCS4D02G270000	71.267	-0.879707	Up	1.84	7.4935e-05	0.0222658	3-hydroxybenzoate 6-hydroxylase 1
TraesCS1D02G405700	1483.99	-0.657749	Up	1.57762	9.4678e-05	0.0263516	Beta purothionin
TraesCS5D02G004100	954.797	-0.603343	Up	1.51923	0.00010132	0.0268413	Puroindoline a protein
TraesCS3B02G131500	104.597	-0.760302	Up	1.69384	0.000131286	0.0329275	Ubiquitin-conjugating enzyme, E2
TraesCS3B02G012200	31.0029	-0.988938	Up	1.98472	0.000157673	0.0370377	RNA polymerase II-associated factor 1
TraesCS5A02G394900	202.146	-0.621237	Up	1.53819	0.000157454	0.0370377	UDP-glucose 6-dehydrogenase
TraesCS5D02G463100	186.85	-0.6725	Up	1.59383	0.000182951	0.039829	Lipid transfer protein
TraesCS2B02G521500	39.1188	-1.00551	Up	2.00765	0.000190879	0.0408234	Flavanone 3-hydroxylase
TraesCS5D02G252400	348.452	-0.580662	Up	1.49553	0.000191232	0.0408234	Carbonic anhydrase
TraesCS5B02G326500	803.773	-0.516521	Up	1.4305	0.00021301	0.0424414	Cysteine proteinase
TraesCS7A02G410700	140.7	-0.732781	Up	1.66184	0.000214253	0.0424414	-
TraesCS7B02G262800	115.993	-0.79111	Up	1.7304	0.000253559	0.0488783	-
TraesCS3B02G165600	36.7496	2.67374	Down	6.3808	4.59028e-22	1.68218e-18	lupeol synthase 2
TraesCS3B02G252400	230.337	1.63451	Down	3.10482	2.16403e-20	5.94785e-17	Aldo/keto reductase family oxidoreductase
TraesCS3B02G024000	35.6963	2.5708	Down	5.9414	5.53878e-20	1.35319e-16	Glycosyltransferase
TraesCS3D02G152600	68.0435	1.78901	Down	3.45577	3.50056e-14	7.69704e-11	Ankyrin repeat family protein
TraesCS7B02G303800	30.9087	1.93972	Down	3.83631	5.56959e-12	1.02054e-08	-
TraesCS3B02G168700	29.2027	1.83141	Down	3.55885	2.24224e-11	3.79249e-08	Peptide-N4-(N-acetyl-beta-glucosaminyl)asparagine amidase A
TraesCS5D02G388700	784.28	1.08235	Down	2.11748	4.43645e-09	5.73816e-06	Lipoxygenase
TraesCS3B02G158800	32.0983	1.53772	Down	2.90336	9.9861e-09	1.21986e-05	ethylene-responsive transcription factor
TraesCS2A02G295400	442.004	1.09309	Down	2.13331	1.53779e-08	1.77963e-05	Cell wall invertase
TraesCS7B02G353600	50.1557	1.36028	Down	2.56736	8.03394e-08	8.83251e-05	-
TraesCS2B02G240100	416.843	1.11169	Down	2.16099	1.21601e-07	0.000121535	Beta-amylase
TraesCS7B02G093800	381.915	0.954469	Down	1.93787	2.41793e-07	0.000231154	-
TraesCS3D02G005500	94.0933	1.03031	Down	2.04246	2.85435e-07	0.000261506	3-ketoacyl-CoA thiolase
TraesCS4A02G206400	74.727	1.21734	Down	2.32517	4.01674e-07	0.00035328	Fructose-bisphosphate aldolase
TraesCS4D02G107400	89.8546	1.11804	Down	2.17052	4.22849e-07	0.0003576	Fructose-bisphosphate aldolase
TraesCS4D02G359900	168.772	0.899217	Down	1.86505	4.86495e-07	0.000396187	14 kDa proline-rich protein DC2.15
TraesCS7B02G364700	297.854	0.880148	Down	1.84056	8.88042e-07	0.00067332	-
TraesCS2B02G311900	184.94	0.936649	Down	1.91408	1.09901e-06	0.000779515	Cell wall invertase
TraesCS4B02G302800	225.73	1.00828	Down	2.01151	1.09347e-06	0.000779515	Aspartic proteinase nepenthesin-1
TraesCS1B02G442300	517.89	0.67581	Down	1.59749	1.41832e-06	0.000974563	Ketol-acid reductoisomerase (NADP(+))
TraesCS2B02G137700	318.515	0.758999	Down	1.69232	1.66189e-06	0.00110732	Zinc finger protein 512B family
TraesCS1D02G001000	1149.69	0.879846	Down	1.84018	2.009e-06	0.00129923	Gamma-gliadin
TraesCS7A02G189000	51.4291	1.1419	Down	2.20671	4.62388e-06	0.00282416	-
TraesCS2A02G398900	544.116	0.660613	Down	1.58075	4.7701e-06	0.00283473	Subtilisin-like protease
TraesCS1B02G400300	462.76	0.654967	Down	1.57458	7.85697e-06	0.00411331	ATP synthase subunit beta
TraesCS4B02G047400	39.6043	1.20871	Down	2.31131	9.62059e-06	0.00480767	Glutamine synthetase
TraesCS4B02G109900	37.9899	1.16264	Down	2.23867	9.42046e-06	0.00480767	Fructose-bisphosphate aldolase
TraesCS2B02G456900	33.0699	1.16599	Down	2.24387	1.07006e-05	0.00522854	Pollen Ole e 1 allergen/extensin
TraesCS3B02G041700	27.3814	1.16581	Down	2.24359	1.4199e-05	0.00678712	Alpha-glucosidase
TraesCS7D02G190100	518.609	0.791131	Down	1.73043	1.81689e-05	0.00832287	-
TraesCS7A02G313100	2104.66	0.66741	Down	1.58822	1.90498e-05	0.00837733	-
TraesCS7A02G376800	316.793	0.656062	Down	1.57578	1.87254e-05	0.00837733	-
TraesCS6A02G041700	887.204	0.751645	Down	1.68371	2.02956e-05	0.00858191	Catalase
TraesCS1B02G077500	106.109	0.964789	Down	1.95178	2.13308e-05	0.00884947	Patatin
TraesCS7D02G064300	391.553	0.652793	Down	1.57221	2.24694e-05	0.0091492	-
TraesCS5B02G353200	47.4456	1.14851	Down	2.21684	2.44516e-05	0.00977529	Chlorophyll a-b binding protein, chloroplastic
TraesCS4D02G086400	37.379	1.11914	Down	2.17218	3.56161e-05	0.0139844	Chlorophyll a-b binding protein, chloroplastic
TraesCS5A02G322500	47.7824	1.11151	Down	2.16071	3.70015e-05	0.0142735	Chlorophyll a-b binding protein, chloroplastic
TraesCS3A02G446200	98.0452	1.02457	Down	2.03436	4.01044e-05	0.0146969	Carboxypeptidase
TraesCS7B02G303700	27.6768	1.1325	Down	2.19238	3.93724e-05	0.0146969	-
TraesCS3B02G475019	348.52	0.816304	Down	1.76089	4.2291e-05	0.0152442	-
TraesCS6A02G307700	42.2119	1.10588	Down	2.1523	4.75304e-05	0.0165889	Geranylgeranyl reductase
TraesCS4A02G266900	98.125	0.839152	Down	1.789	5.19663e-05	0.017579	Glutamine synthetase
TraesCS3D02G180500	217.184	0.670728	Down	1.59188	5.8413e-05	0.0194604	Syntaxin related protein
TraesCS3D02G323300	25.6796	1.13433	Down	2.19516	6.06732e-05	0.0199117	Protease inhibitor/seed storage/lipid transfer protein family protein
TraesCS1B02G225900	35.683	1.07273	Down	2.10342	6.5261e-05	0.0207965	Expansin protein
TraesCS3A02G191700	59.4921	1.01001	Down	2.01393	6.79539e-05	0.0210646	Magnesium-protoporphyrin IX monomethyl ester cyclase
TraesCS7A02G453100	90.2738	0.938761	Down	1.91688	7.36167e-05	0.0221737	-
TraesCS2D02G369800	51.1707	0.984572	Down	1.97873	7.7604e-05	0.0226803	Starch synthase, chloroplastic/amyloplastic
TraesCS7A02G070100	178.681	0.670944	Down	1.59211	7.8393e-05	0.0226803	-
TraesCS1B02G011463	60.3755	1.01806	Down	2.02519	8.0473e-05	0.0229798	-
TraesCS5A02G473600	55.5053	0.978333	Down	1.97019	9.26382e-05	0.0261145	Cinnamoyl-CoA reductase 4
TraesCS4A02G438100	30.6446	1.09569	Down	2.13716	9.85704e-05	0.0264313	Chalcone synthase
TraesCS6D02G154200	377.437	0.62407	Down	1.54122	9.69497e-05	0.0264313	-
TraesCS4B02G052300	846.21	0.686478	Down	1.60935	0.000117411	0.0307338	Glutamate decarboxylase
TraesCS7D02G130605	80.3709	0.816635	Down	1.76129	0.00012181	0.0315102	-
TraesCS1A02G419600	347.072	0.587373	Down	1.50251	0.000131782	0.0329275	Glucose-1-phosphate adenylyltransferase
TraesCS5D02G400900	385.397	0.73204	Down	1.66099	0.000129814	0.0329275	Heavy metal transport/detoxification superfamily protein
TraesCS4D02G047400	72.471	0.902277	Down	1.86901	0.000142355	0.0351696	Glutamine synthetase
TraesCS2D02G209900	52.8648	1.02566	Down	2.03589	0.000152842	0.0370377	Chlorophyll a-b binding protein, chloroplastic
TraesCS3A02G533800	124.003	0.844891	Down	1.79613	0.000156527	0.0370377	Pectin acetylesterase
TraesCS4B02G017100	35.9967	0.994954	Down	1.99302	0.000160023	0.0370377	Tubulin beta chain
TraesCS4B02G299900	88.3629	0.772244	Down	1.70792	0.000162816	0.0372916	Receptor-like protein kinase
TraesCS1A02G253200	111.652	0.876353	Down	1.83573	0.000168971	0.0379115	Pyruvate, phosphate dikinase
TraesCS1A02G444300	37.5058	0.944481	Down	1.9245	0.00016737	0.0379115	Nucleoside diphosphate kinase
TraesCS4A02G214200	1349.21	0.484168	Down	1.39878	0.000177575	0.0391438	Protein disulfide-isomerase
TraesCS7D02G368800	42.3041	1.0235	Down	2.03284	0.000178024	0.0391438	-
TraesCS4A02G009600	58.384	0.881114	Down	1.8418	0.000197288	0.0417112	E3 ubiquitin-protein ligase
TraesCS4A02G272900	146.23	0.76659	Down	1.70124	0.000201181	0.0421292	Beta-glucosidase
TraesCS3D02G005400	39.683	0.927845	Down	1.90243	0.000213217	0.0424414	Receptor-like kinase
TraesCS5A02G350600	50.6105	0.966751	Down	1.95443	0.000207087	0.0424414	Chlorophyll a-b binding protein, chloroplastic
TraesCS6B02G425700	174.939	0.653573	Down	1.57306	0.000209126	0.0424414	-
TraesCS7A02G464200	1229.75	0.539695	Down	1.45367	0.000210021	0.0424414	-
TraesCS7D02G451800	606.933	0.548987	Down	1.46306	0.000218631	0.0429219	-
TraesCS3B02G166100	128.15	0.707626	Down	1.63312	0.000236288	0.0459779	Gibberellin 2-oxidase 2
TraesCS2D02G255100	56.4734	0.95044	Down	1.93246	0.00025564	0.0488783	Oxygen-evolving enhancer protein 2-1, chloroplastic
TraesCS7D02G535400	275.961	0.587698	Down	1.50285	0.000263291	0.0499073	-
