# Supplementary material for: Proanthocyanidin biosynthesis in the developing wheat seed coat investigated by chemical and RNA‐Seq analysis
Source: Plant Direct. 2022 Oct 12;6(10):e453. doi: 10.1002/pld3.453 (PMC9554643; doi:10.1002/pld3.453)
Supplement: Supplementary file 2 — Table S2: Differentially expressed genes in the “inner pericarp” (IP) tissues. [file PLD3-6-e453-s001.xlsx]

## Sheet: IP_DESeq2
Supplementary Table S2
Genes identified by DESeq2 as differentially regulated in the "inner pericarp" tissues (cutoff P-adj<0.05)
Gene descriptions are from BLAST2GO
Key
FC: Fold change
P-adj: P-value adjusted for multiple comparisons
Up: Higher expression in red (R-D1b)
Down: Higher expression in white (R-D1a)
Genes associated with PA biosynthesis are highlighted in yellow
Genes in the distal region of chromosome 3BS are highlighted in pink
The R-D1 Myb (deleted in R-D1a) is highlighted in blue
GeneID	Base mean	log2(FC)	Up/Down	FC	P-value	P-adj	Description	Note
TraesCS3B02G007400	51.4217	-3.72084	Up	13.1851	8.35813e-37	1.25149e-32	Mother of FT (MFT)
TraesCS3B02G006300	64.2939	-3.43416	Up	10.809	4.52744e-36	5.08431e-32	Transcription elongation factor SPT5
TraesCS3B02G006500	49.6846	-3.65145	Up	12.566	4.42219e-35	3.9729e-31	50S ribosomal protein L6
TraesCS3D02G224600	47.8043	-3.47311	Up	11.1048	4.27019e-32	3.19695e-28	Dihydroflavonol-4-reductase	DFR
TraesCS2A02G527700	45.2031	-3.55046	Up	11.7164	4.37818e-31	2.80954e-27	Chalcone synthase	CHS
TraesCS3A02G226600	46.795	-3.371	Up	10.346	1.80468e-29	1.01333e-25	Dihydroflavonol 4-reductase	DFR
TraesCS2B02G558400	34.6104	-3.44245	Up	10.8713	7.03097e-29	3.50924e-25	Chalcone synthase	CHS
TraesCS3B02G257900	205.19	-2.35086	Up	5.10127	2.59754e-28	1.06074e-24	Dihydroflavonol 4-reductase	DFR
TraesCS3D02G468400	26.5077	-3.10554	Up	8.60719	4.22669e-23	1.35616e-19	Myb transcription factor	R-D1
TraesCS4A02G206800	30.9789	-2.90678	Up	7.49944	1.17945e-21	3.53205e-18	Glutamyl-tRNA(Gln) amidotransferase subunit A
TraesCS2D02G530600	25.6353	-3.00698	Up	8.03878	1.52361e-21	4.27754e-18	Chalcone synthase	CHS
TraesCS6B02G406400	29.5102	-2.90291	Up	7.47936	2.76041e-21	7.29398e-18	Flavonoid 3',5'-hydroxylase	F3'5'H
TraesCS2B02G521500	528.772	-1.84182	Up	3.58463	4.68582e-20	1.10783e-16	Flavanone 3-hydroxylase	F3H
TraesCS2D02G493400	78.4563	-2.44162	Up	5.43253	5.53983e-19	1.24425e-15	Flavanone 3-hydroxylase	F3H
TraesCS6B02G405900	30.4041	-2.66513	Up	6.34284	1.53022e-18	3.27322e-15	Flavonoid 3',5'-hydroxylase	F3'5'H
TraesCS4A02G085900	20.3007	-2.67933	Up	6.40558	3.30768e-17	6.75367e-14	Leucoanthocyanidin reductase	LAR
TraesCS2A02G493500	445.7	-1.46067	Up	2.75235	5.29835e-17	1.03479e-13	Flavanone 3-hydroxylase	F3H
TraesCS2B02G038700	35.0798	-2.432	Up	5.3964	1.51675e-16	2.83886e-13	Chalcone synthase	CHS
TraesCS1D02G276300	19.4023	-2.59991	Up	6.06247	3.12091e-16	5.60764e-13	Solute carrier family 35 protein
TraesCS2A02G025700	19.8114	-2.54199	Up	5.82391	1.60728e-15	2.77689e-12	Chalcone synthase	CHS
TraesCS6A02G369700	16.6669	-2.53874	Up	5.81083	2.01069e-15	3.34519e-12	Flavonoid 3',5'-hydroxylase	F3'5'H
TraesCS1D02G351600	22.9883	-2.48369	Up	5.59326	7.02809e-15	1.08863e-11	WRKY family transcription factor
TraesCS2B02G398000	55.0472	-1.93508	Up	3.82399	3.73781e-14	5.59674e-11	Phenylalanine ammonia-lyase	PAL
TraesCS3B02G011900	76.7496	-1.89854	Up	3.72834	1.76305e-13	2.55472e-10	50S ribosomal protein L6
TraesCS5B02G403600	39.7151	-2.03452	Up	4.09687	2.40614e-13	3.37763e-10	Gibberellin-regulated protein 1
TraesCS3D02G468500	15.2893	-2.2472	Up	4.7476	2.09757e-12	2.85524e-09	Transcription initiation factor TFIID subunit 9
TraesCS3B02G007200	42.9792	-1.8625	Up	3.63637	5.95767e-12	7.87113e-09	50S ribosomal protein L6
TraesCS3B02G004700	95.7151	-1.56954	Up	2.96809	9.07257e-12	1.1644e-08	Chaperone protein DnaJ
TraesCS5D02G145400	126.712	-1.51047	Up	2.84903	9.47404e-12	1.18215e-08	Chalcone-flavonone isomerase family protein	CHIL
TraesCS5A02G146900	65.953	-1.63439	Up	3.10457	5.56993e-11	6.58424e-08	Chalcone-flavonone isomerase family protein	CHIL
TraesCS5B02G145800	118.044	-1.37099	Up	2.58647	1.33589e-10	1.53867e-07	Chalcone-flavonone isomerase family protein	CHIL
TraesCS3B02G006100	12.3717	-2.03807	Up	4.10695	2.08913e-10	2.28887e-07	3-isopropylmalate dehydrogenase
TraesCS1B02G363200	11.8674	-2.02337	Up	4.06533	2.77703e-10	2.9701e-07	WRKY family transcription factor
TraesCS5D02G539500	16.9591	-1.93996	Up	3.83696	7.24709e-10	7.23421e-07	Basic blue protein, putative
TraesCS3B02G167000	70.3436	-1.63243	Up	3.10036	1.8933e-09	1.84885e-06	plant/protein (Protein of unknown function, DUF538)
TraesCS3B02G008700	58.0197	-1.45244	Up	2.73671	2.93082e-09	2.80112e-06	3-ketoacyl-CoA thiolase
TraesCS3D02G468600	9.43279	-1.86746	Up	3.6489	4.59069e-09	4.29612e-06	Oral cancer overexpressed protein 1
TraesCS1A02G348600	21.6242	-1.66182	Up	3.16415	8.43719e-08	6.76783e-05	WRKY family transcription factor
TraesCS2D02G584700	40.9159	-1.39937	Up	2.63786	1.32043e-07	0.000100051	Peroxidase
TraesCS5B02G552900	47.6746	-1.39142	Up	2.62337	2.32309e-07	0.000155751	Basic blue protein, putative
TraesCS5D02G046000	12.291	-1.65562	Up	3.15059	2.35933e-07	0.000155854	Vacuolar ATP sythase subunit C
TraesCS2A02G380800	8.06083	-1.60928	Up	3.051	3.73428e-07	0.000236259	Phenylalanine ammonia-lyase	PAL
TraesCS3A02G046800	7.01771	-1.54165	Up	2.91128	7.8555e-07	0.000470492	MYB transcription factor	MYBL2
TraesCS3B02G004800	45.3803	-1.34266	Up	2.53619	1.10347e-06	0.00064374	Peptidyl-prolyl cis-trans isomerase
TraesCS3B02G005800	73.8575	-1.21723	Up	2.325	1.12465e-06	0.000647685	Paired amphipathic helix SIN3-like protein
TraesCS4D02G218700	6.43943	-1.43371	Up	2.70141	3.39317e-06	0.00177234	Leucoanthocyanidin reductase	LAR
TraesCS3B02G010100	196.551	-1.03037	Up	2.04255	5.03613e-06	0.00251359	Mother of FT (MFT)
TraesCS2B02G614100	54.7944	-1.12773	Up	2.18515	5.22106e-06	0.00257725	Peroxidase
TraesCS7A02G374900	57.6888	-1.1294	Up	2.18767	6.0439e-06	0.002951	Glutathione S-transferase	Bz2
TraesCS3B02G196400	56.8502	-1.24892	Up	2.37663	8.77733e-06	0.00386547	GDSL esterase/lipase
TraesCS2D02G377200	7.73545	-1.39316	Up	2.62652	1.02435e-05	0.00442438	Phenylalanine ammonia-lyase	PAL
TraesCS1A02G226000	10.4719	-1.37927	Up	2.60136	1.46827e-05	0.00599586	Phototropic-responsive NPH3 family protein
TraesCS5B02G227600	191.18	-1.09753	Up	2.13988	1.66696e-05	0.00662652	Vacuolar-processing enzyme
TraesCS3B02G005900	69.3984	-1.03649	Up	2.05122	2.20622e-05	0.00839858	Paired amphipathic helix protein Sin3
TraesCS2D02G571600	109.207	-1.1324	Up	2.19223	2.2813e-05	0.00842152	Chitinase
TraesCS3B02G012100	16.9556	-1.34482	Up	2.53998	2.25157e-05	0.00842152	DNA-directed RNA polymerase subunit beta, putative (DUF630 and DUF632)
TraesCS7D02G438800	5.28868	-1.28184	Up	2.43148	2.28723e-05	0.00842152	BTB/POZ/MATH-domain protein
TraesCS5B02G040500	12.6503	-1.34268	Up	2.53622	2.47928e-05	0.0090544	Chloroplast ATP synthase delta subunit
TraesCS5D02G408100	98.6518	-1.03651	Up	2.05127	2.77553e-05	0.009895	Gibberellin-regulated protein 1
TraesCS4A02G107100	121.228	-1.05987	Up	2.08475	3.64253e-05	0.0123956	Low temperature and salt responsive protein family
TraesCS3B02G020800	6.81305	-1.28441	Up	2.43582	3.77119e-05	0.012737	Alanine--tRNA ligase
TraesCS3B02G042400	35.0798	-1.16648	Up	2.24463	4.38548e-05	0.014485	AP2-EREBP transcription factor
TraesCS3B02G230700	201.752	-0.74767	Up	1.67908	4.87078e-05	0.0157407	Ras-related protein, putative
TraesCS6D02G018500	40.0352	-1.24083	Up	2.36335	4.83917e-05	0.0157407	Chalcone synthase	CHS
TraesCS6D02G084500	18.1489	-1.23477	Up	2.35343	5.65545e-05	0.0178903	Phosphopantetheine adenylyltransferase
TraesCS6B02G341100	16.1704	-1.27011	Up	2.4118	5.76354e-05	0.0181048	GDSL esterase/lipase
TraesCS2A02G523400	64.6367	-0.961302	Up	1.94707	6.70009e-05	0.020474	Shikimate kinase
TraesCS3B02G000200	92.2362	-0.857266	Up	1.8116	9.63641e-05	0.0284781	Protein EXECUTER 1, chloroplastic
TraesCS5D02G050800	31.6877	-1.14327	Up	2.20882	0.000143395	0.0402582	Mitochondrial import inner membrane translocase subunit Tim17/Tim22/Tim23 family protein
TraesCS3B02G277600	43.5846	3.35056	Down	10.2004	6.42236e-28	2.4041e-24	Beta-glucosidase
TraesCS3B02G165600	30.2993	2.94239	Down	7.68686	4.07312e-21	1.01647e-17	lupeol synthase 2
TraesCS1A02G145300	290.51	1.79769	Down	3.47663	5.66223e-15	9.08383e-12	GDSL esterase/lipase
TraesCS3B02G280700	31.4785	1.98752	Down	3.96554	1.44744e-11	1.75727e-08	Myb transcription factor
TraesCS1B02G162500	332.67	1.50534	Down	2.83891	1.58801e-10	1.78333e-07	GDSL esterase/lipase
TraesCS1D02G421100	328.712	1.21147	Down	2.31574	4.55121e-10	4.75443e-07	Glutamyl-tRNA(Gln) amidotransferase subunit A
TraesCS5B02G531100	1309.62	1.09777	Down	2.14023	4.96266e-10	5.06642e-07	Lipid transfer protein
TraesCS2D02G061100	197.901	1.18902	Down	2.27997	3.1423e-08	2.76769e-05	Proline-rich protein, putative, expressed
TraesCS3D02G152600	55.9265	1.53137	Down	2.89061	4.37221e-08	3.77692e-05	Ankyrin repeat family protein
TraesCS3D02G177100	650.629	1.1495	Down	2.21836	9.65027e-08	7.60509e-05	MFS18 protein
TraesCS3A02G164300	317.464	1.18846	Down	2.27909	1.02196e-07	7.9149e-05	MFS18 protein
TraesCS4B02G392800	64.5514	1.32756	Down	2.50978	1.33639e-07	0.000100051	Lipid transfer protein
TraesCS7A02G183600	96.1012	1.41917	Down	2.67431	1.86115e-07	0.000137054	Defensin
TraesCS3D02G318800	67.806	1.39267	Down	2.62564	2.03433e-07	0.0001431	Pectinesterase
TraesCS4B02G393200	75.6175	1.38519	Down	2.61206	2.03883e-07	0.0001431	Lipid transfer protein
TraesCS6B02G239400	560.171	0.833757	Down	1.78232	2.02635e-07	0.0001431	Cytochrome P450
TraesCS5A02G417800	277.117	0.950067	Down	1.93196	2.0902e-07	0.000144449	Serpin family protein
TraesCS2A02G477700	60.5396	1.34236	Down	2.53566	3.1999e-07	0.000205342	Non-specific lipid-transfer protein
TraesCS2D02G061000	311.342	1.00659	Down	2.00915	4.81306e-07	0.000300282	Proline-rich protein, putative, expressed
TraesCS7A02G348600	298.628	1.14722	Down	2.21487	5.1754e-07	0.000318464	GDSL esterase/lipase
TraesCS4A02G050800	411.375	0.89359	Down	1.85779	1.09873e-06	0.00064374	2-oxoglutarate-dependent dioxygenase-related family protein
TraesCS2B02G502800	42.2244	1.4028	Down	2.64415	1.53997e-06	0.00087564	Cysteine proteinase inhibitor
TraesCS7B02G088400	78.7137	1.35197	Down	2.55261	1.81693e-06	0.0010202	Defensin
TraesCS4A02G085600	24.0253	1.4323	Down	2.69878	1.90412e-06	0.00104631	Basic blue protein
TraesCS4A02G419700	104.127	1.04286	Down	2.06031	1.91e-06	0.00104631	Alpha/beta-hydrolase superfamily protein
TraesCS2B02G444200	14.1646	1.51485	Down	2.85768	2.29268e-06	0.00124081	Alcohol dehydrogenase, putative
TraesCS4A02G280500	28.7975	1.34918	Down	2.54767	3.0051e-06	0.00158811	DUF538 family protein, putative (Protein of unknown function, DUF538)
TraesCS3B02G327100	39.4732	1.2931	Down	2.45055	3.64686e-06	0.00188295	Protein E6
TraesCS3A02G325500	66.2757	1.21914	Down	2.32808	3.95094e-06	0.00201677	Pectinesterase
TraesCS4D02G253800	471.498	0.770269	Down	1.70559	6.2277e-06	0.00297605	2-oxoglutarate-dependent dioxygenase-related family protein
TraesCS6A02G309700	105.505	1.14581	Down	2.2127	6.62886e-06	0.0031344	Cell wall protein
TraesCS2B02G277600	76.4945	1.05476	Down	2.07737	6.70417e-06	0.00313699	Nitrate transporter 1.2
TraesCS3D02G251600	65.7104	1.25581	Down	2.38801	7.36141e-06	0.00340902	Myb transcription factor
TraesCS5B02G050300	858.624	1.05206	Down	2.07349	7.74773e-06	0.00355131	Defensin-like protein 4
TraesCS7B02G206800	30.3304	1.35416	Down	2.55648	7.88962e-06	0.00357981	cDNA, clone: J090004K22, full insert sequence
TraesCS1A02G413700	221.553	0.942674	Down	1.92209	8.54926e-06	0.00382751	Glutamyl-tRNA(Gln) amidotransferase subunit A
TraesCS5A02G464100	697.249	0.840074	Down	1.79014	8.60593e-06	0.00382751	Non-specific lipid-transfer protein
TraesCS5D02G056100	1905.37	0.793383	Down	1.73313	9.68007e-06	0.00422164	Cysteine-rich protein
TraesCS6B02G185200	47.3283	1.2101	Down	2.31353	1.04747e-05	0.00448118	Chalcone synthase
TraesCS3B02G157800	21.6647	1.37073	Down	2.58601	1.09795e-05	0.00463474	Protodermal factor 1
TraesCS6D02G193600	513.008	0.742569	Down	1.67315	1.11432e-05	0.00463474	Cytochrome P450
TraesCS4A02G339100	492.931	0.783237	Down	1.72099	1.38879e-05	0.00572334	Cytochrome P450
TraesCS1B02G443700	160.276	1.06227	Down	2.08821	1.57948e-05	0.00633485	Glutamyl-tRNA(Gln) amidotransferase subunit A
TraesCS5B02G533100	83.8099	1.01112	Down	2.01548	1.89691e-05	0.00740948	GDSL esterase/lipase
TraesCS2D02G290300	169.105	0.93559	Down	1.91267	2.02656e-05	0.0077806	Cytochrome P450
TraesCS4D02G011100	42.8831	1.28157	Down	2.43104	2.02522e-05	0.0077806	low-molecular-weight cysteine-rich 56
TraesCS3A02G251200	81.8522	1.05328	Down	2.07525	2.26523e-05	0.00842152	Myb transcription factor
TraesCS6A02G284100	16.9769	1.34451	Down	2.53944	2.68888e-05	0.00966274	low-molecular-weight cysteine-rich 56
TraesCS7D02G483600	64.9701	1.06862	Down	2.09743	2.93117e-05	0.0103676	CASP-like protein
TraesCS5D02G535400	172.001	0.819646	Down	1.76497	3.02738e-05	0.0106242	Cytochrome P450
TraesCS5B02G240200	48.0659	1.09148	Down	2.13093	3.46921e-05	0.011896	Alpha/beta-Hydrolases superfamily protein, putative
TraesCS5B02G475500	2126.9	0.673757	Down	1.59522	3.45284e-05	0.011896	Non-specific lipid-transfer protein
TraesCS6A02G383700	80.8735	0.976356	Down	1.96749	3.43275e-05	0.011896	3-ketoacyl-CoA synthase
TraesCS1B02G261200	91.2583	0.999515	Down	1.99933	3.92714e-05	0.0131647	GDSL esterase/lipase
TraesCS1B02G317500	230.352	0.824265	Down	1.77063	4.34215e-05	0.0144481	Chlorophyll a-b binding protein, chloroplastic
TraesCS1D02G144200	520.711	1.26841	Down	2.40895	4.82155e-05	0.0157407	GDSL esterase/lipase
TraesCS4A02G341500	102.775	0.963371	Down	1.94986	5.03199e-05	0.0161455	GDSL esterase/lipase
TraesCS2D02G220900	252.802	0.881766	Down	1.84263	5.61594e-05	0.0178903	Beta-amylase
TraesCS6D02G289100	29.175	1.21113	Down	2.31518	5.83631e-05	0.0182061	Cell wall protein
TraesCS5D02G056200	1595.44	0.861132	Down	1.81646	6.07899e-05	0.0188323	Defensin
TraesCS2A02G342600	311.134	0.728521	Down	1.65694	6.60927e-05	0.0203348	Chlorophyll a-b binding protein, chloroplastic
TraesCS4D02G030000	253.089	0.916404	Down	1.8874	7.06063e-05	0.02143	DUF538 family protein, putative (Protein of unknown function, DUF538)
TraesCS5B02G486000	218.534	0.780556	Down	1.71779	7.5352e-05	0.0227169	Trichome birefringence-like protein
TraesCS7A02G068800	120.096	0.844925	Down	1.79617	8.99365e-05	0.026933	Alpha/beta-hydrolase superfamily protein
TraesCS3D02G049800	7.09843	1.222	Down	2.3327	9.34356e-05	0.0277955	Ubiquitin carboxyl-terminal hydrolase 17
TraesCS5B02G475900	58.0881	1.13022	Down	2.18891	9.75923e-05	0.0286526	Non-specific lipid-transfer protein
TraesCS3B02G059200	8.64907	1.23689	Down	2.3569	9.87722e-05	0.0288107	Histone-lysine N-methyltransferase
TraesCS3B02G235200	5.94072	1.19566	Down	2.2905	0.000107634	0.031193	Alpha/beta-Hydrolases superfamily protein
TraesCS3D02G435300	223.113	0.87155	Down	1.82963	0.000119195	0.034322	Defensin
TraesCS6D02G056700	83.6646	1.0732	Down	2.1041	0.000136378	0.0387728	Histone-lysine N-methyltransferase
TraesCS1A02G366600	47.4799	1.11829	Down	2.1709	0.000137608	0.0388765	Invertase inhibitor
TraesCS4B02G120900	103.886	0.850974	Down	1.80372	0.000152464	0.0425384	Non-specific lipid-transfer protein
TraesCS6A02G016300	22.1699	1.16259	Down	2.23858	0.000154339	0.0427957	Endosperm transfer cell specific PR9
TraesCS1A02G312400	28.9631	1.11434	Down	2.16496	0.000169291	0.0466536	Glycerol-3-phosphate dehydrogenase [NAD(+)]
TraesCS5A02G499100	172.292	0.855435	Down	1.8093	0.000170952	0.0468241	Expansin-like protein
TraesCS2A02G215100	97.3525	1.00767	Down	2.01065	0.000179246	0.0487985	Beta-amylase
