# Supplementary material for: Proanthocyanidin biosynthesis in the developing wheat seed coat investigated by chemical and RNA‐Seq analysis
Source: Plant Direct. 2022 Oct 12;6(10):e453. doi: 10.1002/pld3.453 (PMC9554643; doi:10.1002/pld3.453)
Supplement: Supplementary file 3 — Table S3: Differentially expressed genes in the endosperm (E) tissue. [file PLD3-6-e453-s004.xlsx]

## Sheet: E_DESeq2.tsv
Supplementary Table S3
Genes identified by DESeq2 as differentially regulated in the "endosperm" tissues (cutoff P-adj<0.05)
Gene descriptions are from BLAST2GO
Key
FC: Fold change
P-adj: P-value adjusted for multiple comparisons
Up: Higher expression in red (R-D1b)
Down: Higher expression in white (R-D1a)
Genes in the distal region of chromosome 3BS are highlighted in pink
GeneID	Base mean	log2(FC)	Up/Down	FC	P-value	P-adj	Description
TraesCS1D02G405700	19388.5	-1.0495	Up	2.06981	6.95784e-33	9.3729e-29	Beta purothionin
TraesCS3B02G006500	29.909	-2.80192	Up	6.97367	1.13247e-23	3.81387e-20	50S ribosomal protein L6
TraesCS3B02G010800	17.7902	-2.29756	Up	4.91625	1.38522e-15	2.56081e-12	Pectinesterase inhibitor
TraesCS5D02G004000	29826.9	-0.61486	Up	1.53141	8.76745e-12	7.87375e-09	Grain softness protein
TraesCS1B02G329600	246.147	-0.833392	Up	1.78187	1.09374e-09	8.1854e-07	DCD (Development and cell death) domain protein
TraesCS5B02G003500	15760.4	-0.611054	Up	1.52738	1.66676e-09	1.18173e-06	Grain softness protein
TraesCS3B02G004700	33.8772	-1.52647	Up	2.8808	2.4938e-09	1.59971e-06	Chaperone protein DnaJ
TraesCS6B02G065856	9789.49	-0.46092	Up	1.37642	3.16781e-09	1.93971e-06	-
TraesCS3B02G005800	27.6257	-1.51234	Up	2.85273	1.89625e-08	9.82477e-06	Paired amphipathic helix SIN3-like protein
TraesCS6B02G065900	228.504	-0.814521	Up	1.75871	2.46555e-08	1.23013e-05	Alpha-gliadin
TraesCS1A02G317200	602.203	-0.639147	Up	1.55741	2.7926e-08	1.34354e-05	DCD (Development and cell death) domain protein
TraesCS1A02G398200	20546.5	-0.511487	Up	1.42552	4.81703e-08	2.23759e-05	Beta purothionin
TraesCS3B02G007200	26.1682	-1.49372	Up	2.81614	5.3014e-08	2.38051e-05	50S ribosomal protein L6
TraesCS5D02G004300	25072.2	-0.494165	Up	1.40851	8.27214e-08	3.59464e-05	Puroindoline-b
TraesCS4B02G321800	490.058	-0.642594	Up	1.56113	8.85812e-08	3.72899e-05	Calcium-dependent protein kinase
TraesCS7B02G361100	642.261	-0.65246	Up	1.57185	1.25997e-07	5.14334e-05	Protease inhibitor/seed storage/lipid transfer protein family protein
TraesCS3B02G011900	55.915	-1.14396	Up	2.20986	2.71375e-07	9.42716e-05	50S ribosomal protein L6
TraesCS6B02G065800	499.488	-0.5602	Up	1.47447	2.72926e-07	9.42716e-05	Alpha-gliadin
TraesCS2A02G386700	605.1	-0.523701	Up	1.43764	3.11109e-07	0.000104774	Vacuolar-processing enzyme
TraesCS7B02G319300	355.339	-0.664529	Up	1.58505	5.27417e-07	0.000173289	Defensin
TraesCS5D02G004100	17067.8	-0.431146	Up	1.3483	2.83269e-06	0.000693803	Puroindoline a protein
TraesCS7B02G361400	183.283	-0.722425	Up	1.64995	2.91797e-06	0.000700099	Spc97 / Spc98 family of spindle pole body (SBP) component
TraesCS1D02G009400	34295.1	-0.385876	Up	1.30665	3.82728e-06	0.000873852	Low-molecular-weight glutenin subunit
TraesCS5A02G490200	1981.47	-0.476302	Up	1.39117	4.31625e-06	0.000969071	Calcium dependent protein kinase
TraesCS3A02G121000	29.2255	-1.2081	Up	2.31033	4.44071e-06	0.000975671	Eukaryotic aspartyl protease family protein
TraesCS7D02G534700	242.296	-0.660642	Up	1.58079	4.81454e-06	0.00102947	Endochitinase (Chitinase)
TraesCS7A02G544500	517.606	-0.482853	Up	1.3975	7.6688e-06	0.00143762	Phosphoribosyl 1,2-cyclic phosphate 1,2-diphosphodiesterase
TraesCS3B02G560600	160.956	-0.728878	Up	1.65735	1.12856e-05	0.00208259	PLATZ transcription factor
TraesCS5A02G046500	134.972	-0.733561	Up	1.66274	1.19943e-05	0.00218345	Defensin
TraesCS5A02G496600	168.075	-0.725356	Up	1.65331	1.22786e-05	0.0022054	Defensin
TraesCS3B02G561000	1590.22	-0.391591	Up	1.31184	1.30489e-05	0.00228288	PLATZ transcription factor
TraesCS5B02G050800	185.647	-0.65609	Up	1.57581	1.33539e-05	0.00230629	Defensin
TraesCS3A02G241100	1645.28	-0.405072	Up	1.32416	1.82671e-05	0.00303798	Aspartic proteinase
TraesCS3D02G074400	567.077	-0.430637	Up	1.34783	1.88708e-05	0.00310011	Metallothionein
TraesCS2D02G536300	238.963	-0.582554	Up	1.4975	2.33612e-05	0.00379156	Lipid transfer protein
TraesCS1B02G011300	21069.9	-0.427808	Up	1.34519	2.52632e-05	0.00405144	Gamma gliadin
TraesCS2B02G404300	404.721	-0.520437	Up	1.43439	2.64192e-05	0.00418698	Vacuolar-processing enzyme
TraesCS2A02G263300	458.607	-0.456478	Up	1.37219	2.88976e-05	0.0045265	Zinc finger protein, putative
TraesCS3B02G005900	51.4129	-0.943372	Up	1.92302	3.1606e-05	0.00478387	Paired amphipathic helix protein Sin3
TraesCS2A02G147500	218.334	-0.58812	Up	1.50329	3.49869e-05	0.00523676	Pyrrolidone-carboxylate peptidase
TraesCS1B02G307700	84.7158	-0.784323	Up	1.72228	5.36937e-05	0.0073103	Aldose reductase
TraesCS1B02G426100	23077.9	-0.355389	Up	1.27933	5.37243e-05	0.0073103	Beta purothionin
TraesCS3A02G109200	73.4533	-0.808638	Up	1.75156	5.74682e-05	0.00774154	2-oxoglutarate (2OG) and Fe(II)-dependent oxygenase superfamily protein
TraesCS7B02G471400	243.468	-0.546316	Up	1.46035	6.97199e-05	0.00929897	Endochitinase (Chitinase)
TraesCS7D02G448200	290.226	-0.52864	Up	1.44257	7.4108e-05	0.00978734	Protease inhibitor/seed storage/lipid transfer protein family protein
TraesCS3B02G008700	33.2275	-0.997066	Up	1.99594	7.56478e-05	0.00981506	3-ketoacyl-CoA thiolase
TraesCS3B02G493300	279.13	-0.557037	Up	1.47124	7.57751e-05	0.00981506	Defensin
TraesCS3B02G012300	41.337	-0.955091	Up	1.9387	0.000114435	0.0131757	Invertase inhibitor
TraesCS1B02G034300	322.924	-0.48428	Up	1.39889	0.000152323	0.016226	Chymotrypsin inhibitor
TraesCS6A02G119700	143.507	-0.611254	Up	1.52759	0.000152973	0.016226	Polyubiquitin
TraesCS7D02G447800	187.07	-0.586494	Up	1.50159	0.000212764	0.021879	Protease inhibitor/seed storage/lipid transfer protein family protein
TraesCS6A02G136700	223.732	-0.502064	Up	1.41624	0.000254774	0.0248789	Polyubiquitin
TraesCS3B02G128400	40.7799	-0.871667	Up	1.82978	0.000295159	0.0284007	2-oxoglutarate (2OG) and Fe(II)-dependent oxygenase superfamily protein
TraesCS1B02G042300	531.328	-0.407758	Up	1.32662	0.000309427	0.0291489	Outer envelope pore protein 16, chloroplastic
TraesCS1B02G042200	37.3448	-0.915396	Up	1.88609	0.00032119	0.0300469	Metallothionein
TraesCS3D02G505000	207.56	-0.522397	Up	1.43634	0.000324761	0.0301714	PLATZ transcription factor
TraesCS5D02G056700	102.945	-0.66325	Up	1.58365	0.000342982	0.0314307	Defensin
TraesCS3B02G216100	93.8424	-0.654416	Up	1.57398	0.000367867	0.0334834	Deleted in split hand/splt foot protein 1
TraesCS6B02G065600	6005.01	-0.310448	Up	1.24009	0.000371433	0.033581	Alpha-gliadin
TraesCS2B02G551700	113.663	-0.616647	Up	1.53331	0.000380816	0.0341998	6,7-dimethyl-8-ribityllumazine synthase
TraesCS4D02G252100	28.2752	-0.932152	Up	1.90812	0.000402783	0.035933	Beta-xylosidase, putative
TraesCS6D02G000200	17931	-0.339851	Up	1.26563	0.000421777	0.037117	Dimeric alpha-amylase inhibitor
TraesCS1D02G000200	40421.1	-0.270754	Up	1.20644	0.000438456	0.0376062	Low molecular weight glutenin subunit
TraesCS7D02G543500	423.867	-0.397869	Up	1.31756	0.000529685	0.0443192	NAC domain protein,
TraesCS1A02G033600	448.855	-0.36945	Up	1.29186	0.000577	0.0476857	Mitochondrial import inner membrane translocase subunit Tim17/Tim22/Tim23 family protein
TraesCS2D02G571600	24.2439	-0.924562	Up	1.89811	0.00060324	0.04925	Chitinase
TraesCS7A02G183500	186.572	1.87257	Down	3.66184	1.31733e-30	8.87286e-27	Defensin
TraesCS5D02G056100	2500.89	1.0833	Down	2.11887	9.19922e-26	4.13075e-22	Cysteine-rich protein
TraesCS5B02G050300	612.227	1.21932	Down	2.32836	9.17017e-21	2.47063e-17	Defensin-like protein 4
TraesCS5D02G056200	1755.15	0.94324	Down	1.92284	1.89536e-20	4.25539e-17	Defensin
TraesCS2B02G034400	21.2505	2.26705	Down	4.81339	1.52078e-15	2.56081e-12	Defensin
TraesCS4A02G300500	40.2471	2.059	Down	4.16696	7.61172e-15	1.13931e-11	calpain-type cysteine protease family
TraesCS3D02G323300	49.4117	1.78763	Down	3.45247	1.22266e-13	1.64704e-10	Protease inhibitor/seed storage/lipid transfer protein family protein
TraesCS4D02G011100	42.7759	1.78438	Down	3.44469	9.1125e-13	1.11595e-09	low-molecular-weight cysteine-rich 56
TraesCS3B02G077600	21.5274	1.98136	Down	3.94866	2.31137e-12	2.39511e-09	Cysteine proteinase inhibitor
TraesCS2D02G589700	42.9414	1.72799	Down	3.31266	7.23683e-12	6.96338e-09	Cysteine proteinase inhibitor
TraesCS3D02G435300	227.049	0.904263	Down	1.87159	5.623e-10	4.73421e-07	Defensin
TraesCS4A02G364000	438.834	0.79087	Down	1.73012	7.36075e-10	5.83275e-07	Calreticulin
TraesCS1D02G107600	505.298	0.652496	Down	1.57188	1.76479e-09	1.18867e-06	Pyrophosphate-energized vacuolar membrane proton pump
TraesCS2B02G609300	19.0476	1.65801	Down	3.15581	6.29435e-09	3.53297e-06	Cysteine proteinase inhibitor
TraesCS5A02G468500	176.542	1.00805	Down	2.01119	6.21615e-09	3.53297e-06	CLAVATA3
TraesCS7D02G185200	50.0338	1.46708	Down	2.76463	7.09398e-09	3.82252e-06	Defensin
TraesCS3B02G068600	60.2694	1.16972	Down	2.24968	1.3331e-07	5.28181e-05	Pectinesterase inhibitor
TraesCS3B02G360000	59.6993	1.24707	Down	2.37359	1.62631e-07	6.25942e-05	Protease inhibitor/seed storage/lipid transfer protein family protein
TraesCS3B02G475019	4624.78	0.480242	Down	1.39498	2.39023e-07	8.70239e-05	-
TraesCS1D02G153900	1182.98	0.507072	Down	1.42116	5.91757e-07	0.000189799	Malate dehydrogenase
TraesCS5B02G016300	114.768	0.920914	Down	1.89331	9.0829e-07	0.000278081	Thaumatin-like protein
TraesCS1A02G317311	1772.55	0.448618	Down	1.36473	9.86701e-07	0.000295375	-
TraesCS2D02G546500	464.435	0.52675	Down	1.44068	1.18425e-06	0.000346804	Calreticulin-like protein
TraesCS1B02G124600	398.44	0.578962	Down	1.49377	1.2669e-06	0.000356617	Pyrophosphate-energized vacuolar membrane proton pump
TraesCS3D02G323200	111.567	0.940155	Down	1.91873	1.2707e-06	0.000356617	Protease inhibitor/seed storage/lipid transfer protein family protein
TraesCS7A02G183600	48.6864	1.10894	Down	2.15687	1.74453e-06	0.000460797	Defensin
TraesCS2A02G293700	372.153	0.611803	Down	1.52817	2.08011e-06	0.000538868	ATP synthase subunit d, mitochondrial
TraesCS2D02G586800	19.6989	1.32642	Down	2.50779	2.40088e-06	0.000598929	Cysteine proteinase inhibitor
TraesCS3B02G042600	175.772	0.731809	Down	1.66072	2.38251e-06	0.000598929	Signal peptidase subunit family protein
TraesCS7D02G026200	64.9758	0.992766	Down	1.99	2.96234e-06	0.000700099	Invertase/pectin methylesterase inhibitor family protein
TraesCS1B02G041928	188.033	0.697259	Down	1.62142	3.75263e-06	0.000871581	-
TraesCS5A02G417800	192.675	0.810907	Down	1.75431	4.49051e-06	0.000975671	Serpin family protein
TraesCS6D02G262700	759.325	0.44036	Down	1.35694	5.41258e-06	0.00113926	ADP,ATP carrier protein, mitochondrial
TraesCS3D02G037100	220.503	0.627523	Down	1.54491	5.75135e-06	0.00119195	Transmembrane protein 214
TraesCS7D02G480900	185.518	0.677576	Down	1.59945	6.30478e-06	0.00128684	Glutaredoxin
TraesCS6A02G213700	1772.48	0.381267	Down	1.30249	6.95375e-06	0.00139812	Glyceraldehyde-3-phosphate dehydrogenase
TraesCS1A02G033501	7522.05	0.426247	Down	1.34373	7.3502e-06	0.00141449	-
TraesCS3B02G476300	557.007	0.485784	Down	1.40035	7.28169e-06	0.00141449	Defensin-like protein
TraesCS7B02G088400	67.6757	0.984399	Down	1.97849	7.68382e-06	0.00143762	Defensin
TraesCS1A02G411900	1170.67	0.366716	Down	1.28941	1.28539e-05	0.00227835	Ketol-acid reductoisomerase (NADP(+))
TraesCS1A02G107200	768.322	0.428412	Down	1.34575	1.48952e-05	0.00253991	Pyrophosphate-energized vacuolar membrane proton pump
TraesCS1B02G249800	114.401	0.780432	Down	1.71765	1.72996e-05	0.00291303	Signal peptidase I
TraesCS7A02G030000	29.9588	1.09971	Down	2.14312	2.96781e-05	0.00459533	Invertase inhibitor
TraesCS5B02G509400	56.5417	0.952239	Down	1.93487	3.12523e-05	0.00478387	Calreticulin
TraesCS1D02G002063	1521.25	0.46454	Down	1.37988	3.87099e-05	0.00573035	-
TraesCS5D02G481400	72.9091	0.943093	Down	1.92265	4.25838e-05	0.00616824	CLAVATA3/ESR (CLE)-related protein ESR2
TraesCS5D02G561900	34.8301	1.0451	Down	2.06351	4.49495e-05	0.00644165	Pectinesterase inhibitor
TraesCS1B02G230300	377.51	0.484326	Down	1.39893	4.91205e-05	0.00696528	Nucleoside diphosphate kinase
TraesCS5B02G012300	859.422	0.445371	Down	1.36166	5.00148e-05	0.00701822	Enolase
TraesCS1A02G005387	824.753	0.476929	Down	1.39178	5.10934e-05	0.00709567	-
TraesCS2D02G111700	394.084	0.440093	Down	1.35669	7.72496e-05	0.00991076	Hypoxia-responsive family protein-like
TraesCS1B02G294200	383.444	0.53111	Down	1.44504	8.52543e-05	0.0105505	60S ribosomal protein L36
TraesCS3B02G065300	19.6966	1.09617	Down	2.13787	8.53688e-05	0.0105505	Pectinesterase inhibitor
TraesCS3A02G391100	289.971	0.51106	Down	1.4251	8.6909e-05	0.0106432	Fructose-bisphosphate aldolase
TraesCS6D02G196300	645.389	0.417185	Down	1.33532	9.26656e-05	0.0111455	Glyceraldehyde-3-phosphate dehydrogenase
TraesCS7A02G313100	1474.37	0.321183	Down	1.24935	9.2166e-05	0.0111455	Glyceraldehyde-3-phosphate dehydrogenase
TraesCS3A02G442500	1381.96	0.379474	Down	1.30087	0.000101369	0.0120844	Defensin-like protein
TraesCS4A02G459900	19.9373	1.08105	Down	2.11558	0.000104027	0.0122926	Invertase inhibitor
TraesCS6B02G243700	1324.81	0.334019	Down	1.26052	0.000107172	0.0125541	Glyceraldehyde-3-phosphate dehydrogenase
TraesCS5D02G019800	686.944	0.384047	Down	1.305	0.000109298	0.0126927	Enolase
TraesCS7D02G009100	363.402	0.458153	Down	1.37378	0.000119227	0.013611	Beta-fructofuranosidase 1
TraesCS2D02G101100	422.543	0.495538	Down	1.40985	0.000125133	0.0140472	Ricin B-like lectin R40G2
TraesCS2A02G101700	1039.96	0.425283	Down	1.34284	0.000138906	0.0153378	Ricin B-like lectin R40G2
TraesCS7B02G081000	351.62	0.569029	Down	1.48352	0.000141838	0.0155342	Protein curvature thylakoid chloroplastic-like
TraesCS1D02G283800	364.271	0.458903	Down	1.3745	0.000149919	0.0161565	60S ribosomal protein L36
TraesCS4D02G151900	238.643	0.523776	Down	1.43771	0.000149332	0.0161565	Alpha-1,4-glucan-protein synthase [UDP-forming] 1
TraesCS7A02G469100	202.519	0.543287	Down	1.45729	0.000157095	0.016533	30S ribosomal protein S13
TraesCS3A02G539500	120.4	0.666339	Down	1.58704	0.000178986	0.0186909	UDP-sugar-dependent glycosyltransferase 52
TraesCS1B02G059000	156.246	0.583985	Down	1.49898	0.00018755	0.0194345	11S globulin seed storage protein 2
TraesCS2B02G310000	253.364	0.525392	Down	1.43932	0.000215651	0.0220079	ATP synthase subunit d, mitochondrial
TraesCS5B02G393900	301.955	0.527397	Down	1.44133	0.000219186	0.0222004	Beta-glucosidase
TraesCS2B02G118800	792.686	0.429739	Down	1.34699	0.000230757	0.0230261	Ricin B-like lectin R40G2
TraesCS5B02G232900	55.2861	0.802987	Down	1.74471	0.000238675	0.0236411	Protein disulfide isomerase
TraesCS3A02G451800	100.913	0.707228	Down	1.63266	0.000254865	0.0248789	Defensin-like protein
TraesCS6A02G042600	361.975	0.480516	Down	1.39524	0.000266429	0.0258206	Heat shock 70 kDa protein
TraesCS5D02G366000	164.895	0.612217	Down	1.52861	0.000308622	0.0291489	Signal peptidase subunit
TraesCS4A02G166900	433.828	0.456376	Down	1.37209	0.000330617	0.030505	Alpha-1,4-glucan-protein synthase [UDP-forming] 1
TraesCS2A02G530900	144.52	0.561169	Down	1.47546	0.00041696	0.0369531	Cellulose synthase-like protein
TraesCS1D02G086700	1069.74	0.318517	Down	1.24705	0.000428754	0.037117	Aminotransferase
TraesCS2B02G248100	56.8108	0.760826	Down	1.69446	0.000429831	0.037117	Endoribonuclease L-PSP family protein
TraesCS3A02G193200	55.2863	0.790201	Down	1.72931	0.00042564	0.037117	Coatomer subunit beta
TraesCS1D02G264200	316.802	0.428706	Down	1.34603	0.00044108	0.0376062	60S ribosomal protein L4
TraesCS1A02G066100	8782.28	0.326284	Down	1.25378	0.000451478	0.0382507	11S globulin seed storage protein
TraesCS3D02G478900	53.1996	0.775893	Down	1.71225	0.000476528	0.0401207	Beta-1,3-glucanase
TraesCS7A02G198200	506.753	0.402758	Down	1.32203	0.000544256	0.0452572	Pyrophosphate--fructose 6-phosphate 1-phosphotransferase subunit beta
TraesCS7D02G486200	292.347	0.4231	Down	1.34081	0.000596722	0.0490149	Protein transport protein Sec61 subunit gamma
