# Supplementary material for: Proanthocyanidin biosynthesis in the developing wheat seed coat investigated by chemical and RNA‐Seq analysis
Source: Plant Direct. 2022 Oct 12;6(10):e453. doi: 10.1002/pld3.453 (PMC9554643; doi:10.1002/pld3.453)
Supplement: Supplementary file 4 — Table S4: Expression data for PA biosynthetic genes in OP, I and E tissues. [file PLD3-6-e453-s005.xlsx]

## Sheet: PA
Supplementary Table S4
Expression data (TPM) of homoeologues and selected paralogues of all genes described in the text.
The P-adj and log2 fold change (log2FC) values are shown for the red/white comparison in the IP tissue only (P-adj < 0.05 highlighted in red)
Negative values for log2FC denote higher expression in Red IP tissue (IP-R).
The Arabidopsis orthologue is shown in brackets in the ID column
Key:
TPM: transcript per million; means of three replicates with standard errors
OP: "Outer pericarp"; IP: "Inner pericarp"; E: Endosperm
R: Red (R-D1b); W: White (R-D1a)
		Mean TPM						Standard errors						DEseq2
ID	GeneID	OP-R	OP-W	IP-R	IP-W	E-R	E-W	OP-R	OP-W	IP-R	IP-W	E-R	E-W	P-adj(IP)	FC(IP)
PAL	TraesCS1A02G037700	0.833333	0.5	0.0433333	0.0166667	0	0	0.325554	0.138804	0.0353815	0.0136083	0	0	1	-0.0332087
PAL	TraesCS1A02G037800	1.88	0.866667	0.433333	0.24	0.04	0	0.507302	0.169269	0.188817	0.0454606	0.0326599	0	1	-0.193909
PAL	TraesCS1A02G094900	4.60667	4.24667	0.62	0.13	0.0333333	0.03	0.634111	0.543453	0.0309121	0.0828654	0.0272166	0.0244949	1	-0.352216
PAL	TraesCS1B02G048100	0.65	0.246667	0.0133333	0	0	0	0.0805536	0.0947902	0.0108866	0	0	0	1	0
PAL	TraesCS1B02G048200	0.306667	0.213333	0.193333	0	0	0	0.0838429	0.058563	0.134109	0	0	0	1	-0.182347
PAL	TraesCS1B02G048300	1.81333	0.84	0.116667	0.04	0	0	0.181741	0.106145	0.0542286	0.0326599	0	0	1	-0.119999
PAL	TraesCS1B02G048400	1.22333	0.473333	0.216667	0.2	0	0	0.191505	0.167487	0.0562402	0.094163	0	0	1	-0.049228
PAL	TraesCS1B02G048500	0.853333	0.393333	0.16	0.366667	0	0	0.0838429	0.0268052	0.0864099	0.160992	0	0	1	0.151923
PAL	TraesCS1B02G122800	24.9467	20.2933	2.41333	1.66333	0.373333	0.34	1.69921	1.96091	0.331473	0.334974	0.0190516	0.0946338	0.999982	-0.367362
PAL	TraesCS1D02G039400	0.996667	0.19	0.0466667	0	0	0	0.334443	0.063421	0.0190516	0	0	0	1	0
PAL	TraesCS1D02G039500	0.616667	0.276667	0	0.0733333	0	0	0.193926	0.081286	0	0.0598764	0	0	1	0.0578795
PAL	TraesCS1D02G103500	20.3967	13.85	2.04333	1.12667	0.09	0.04	1.90858	1.62484	0.321985	0.180452	0.0385861	0.0326599	0.999982	-0.563072
PAL	TraesCS2A02G196400	7.40667	8.23333	0.21	0.15	0	0.05	1.25442	1.04359	0.11431	0.0664998	0	0.0408248	1	0.030269
PAL	TraesCS2A02G196700	21.9667	18.51	0.93	1.42333	0.203333	0.0633333	3.29163	1.21385	0.206074	0.0899794	0.134688	0.0517115	0.999982	0.304641
PAL	TraesCS2A02G212900	6.50667	3.08	0.0966667	0.113333	0	0.0366667	1.25625	0.34477	0.0395343	0.0694955	0	0.0299382	1	0.00812711
PAL	TraesCS2A02G380800	2.15	1.43	1.76667	0.0366667	0.0333333	0	0.21276	0.460241	0.122595	0.0222777	0.0272166	0	0.000236259	-1.60928
PAL	TraesCS2A02G380900	7.15667	3.84667	1.87333	1.01333	0.11	0.0566667	1.5154	1.00835	0.163322	0.167487	0.00471405	0.0462681	0.999982	-0.477747
PAL	TraesCS2A02G381000	6.30667	5.04333	1.98667	1.64667	0	0	0.652795	0.240801	0.178533	0.138028	0	0	0.999982	-0.16737
PAL	TraesCS2A02G381100	17.1667	12.2533	2.25	1.61667	0.26	0	3.21554	0.920885	0.431457	0.148798	0.0262467	0	0.999982	-0.32975
PAL	TraesCS2B02G020100	0	0	0	0	0	0	0	0	0	0	0	0	1	0
PAL	TraesCS2B02G224000	13.8567	9.07	0.4	0.246667	0.0933333	0	1.95246	1.94321	0.170163	0.117883	0.0381032	0	1	-0.160498
PAL	TraesCS2B02G224300	11.2333	7.85333	0.383333	0.24	0.1	0.05	2.27085	1.35925	0.0445554	0.0588784	0.0169967	0.0408248	1	-0.326083
PAL	TraesCS2B02G398000	4.20333	2.51667	9.55667	1.75	0.173333	0.0433333	0.713557	0.741685	0.793646	0.0817856	0.0313877	0.0353815	5.59674e-11	-1.93508
PAL	TraesCS2B02G398100	0.303333	0.166667	0.763333	0.0266667	0	0	0.0622421	0.0622421	0.336133	0.0217732	0	0	1	-0.0332087
PAL	TraesCS2B02G398200	7.91	4.52	2.00667	1.26333	0.04	0.0466667	0.76526	0.677069	0.209355	0.0508447	0.0326599	0.0381032	0.999982	-0.44449
PAL	TraesCS2B02G398300	3.25	1.78	0.133333	0.133333	0	0	0.794579	0.244994	0.0151535	0.0241906	0	0	1	0.0276864
PAL	TraesCS2B02G398400	11.2033	6.9	1.27333	0.776667	0.173333	0.283333	2.42422	0.709413	0.296436	0.158488	0.0780788	0.0544331	0.999982	-0.29831
PAL	TraesCS2D02G204400	31.84	22.54	1.7	1.08667	0.0233333	0.07	4.41441	3.10112	0.302435	0.18417	0.0190516	0.0571548	0.999982	-0.227146
PAL	TraesCS2D02G204700	30.2467	21.5	3.19	1.81333	0.126667	0.0433333	5.97391	2.83451	0.28178	0.160647	0.058563	0.0212568	0.999982	-0.058298
PAL	TraesCS2D02G218700	7.79	3.61333	0.313333	0.07	0	0	1.96378	0.514249	0.1293	0.0368179	0	0	1	-0.329183
PAL	TraesCS2D02G377200	1.64667	1.44667	1.78	0.08	0	0	0.379366	0.36834	0.371065	0.0339935	0	0	0.00442438	-1.39316
PAL	TraesCS2D02G377400	4.72333	2.28	0.503333	0.303333	0	0	0.596366	0.341988	0.158488	0.0276218	0	0	1	-0.0611229
PAL	TraesCS2D02G377500	13.46	12.1467	2.18667	1.59	0.0933333	0.0133333	1.62779	1.3801	0.374443	0.147045	0.0383937	0.0108866	0.999982	0.0403549
PAL	TraesCS2D02G377600	28.9267	28.32	4.71	3.73	0.09	0.0466667	3.3568	3.01014	0.568409	0.228959	0.0509902	0.0381032	0.999982	-0.0712604
PAL	TraesCS4A02G401300	1.53333	0.71	0.0133333	0.0266667	0	0	0.39739	0.0454606	0.0108866	0.0144016	0	0	1	0
PAL	TraesCS5B02G468300	1.24	1.14333	0.256667	0.0566667	0.0466667	0	0.442895	0.0785045	0.10481	0.0241906	0.0381032	0	1	-0.288042
PAL	TraesCS5B02G468400	0.166667	0.146667	0	0.06	0	0.0466667	0.0720082	0.040643	0	0.0262467	0	0.0381032	1	0.11668
PAL	TraesCS6A02G222700	1.37	0.666667	0.0433333	0	0	0	0.320659	0.318271	0.0353815	0	0	0	1	-0.0332087
PAL	TraesCS6A02G222800	75.1467	78.7533	19.0067	15.8867	1.75	1.52	7.14477	2.37086	0.52511	2.13461	0.205318	0.196016	0.999982	-0.273371
PAL	TraesCS6B02G258500	43.6667	44.0367	10.68	9.88667	1.00667	0.866667	4.3108	2.11432	1.30395	1.11178	0.174759	0.122957	0.999982	-0.121406
PAL	TraesCS6B02G258600	1.56	0.733333	0.213333	0.07	0	0	0.265497	0.147749	0.0341022	0.0571548	0	0	1	-0.191351
PAL	TraesCS6D02G212400	81.5533	75.82	15.2767	13.4233	2	1.71667	7.8551	4.69218	0.996375	1.77094	0.175689	0.384544	0.999982	-0.16273
PAL	TraesCS6D02G212500	0.1	0.0633333	0.00333333	0	0	0	0.0309121	0.0222777	0.00272166	0	0	0	1	0
C4H	TraesCS2B02G182500	0.57	0.87	0.133333	0.16	0.536667	0.92	0.228959	0.0368179	0.0546368	0.0668331	0.162913	0.228959	1	0.0501666
C4H	TraesCS2B02G317700	0	0	0.276667	0.12	0.06	0	0	0	0.225897	0.0979796	0.0489898	0	1	-0.023632
C4H	TraesCS2D02G162800	0.296667	0.346667	0.103333	0.133333	0.95	1.7	0.202777	0.206846	0.0495162	0.108866	0.274388	0.420819	1	0.0329515
C4H	TraesCS2D02G300200	0.38	0.333333	3.11333	1.67333	0.42	0.18	0.22306	0.272166	0.344136	0.399008	0.0408248	0.0771722	0.999982	-0.558157
C4H	TraesCS3A02G136100	7.74667	6.03333	6.57333	4.88667	0.886667	1.24333	1.84664	0.585156	0.369574	1.06283	0.0400925	0.27878	0.999982	-0.352728
C4H	TraesCS3A02G342900	55.8633	48.99	9.56667	8.74333	0.54	0.43	7.69476	2.88959	0.357471	0.446625	0.0725718	0.0784573	0.999982	-0.0836805
C4H	TraesCS3B02G154000	35.1067	28.5233	12.7033	8.80333	4.42667	4.48667	6.34203	3.839	0.29576	0.534797	0.292321	0.725815	0.999982	-0.482647
C4H	TraesCS3B02G375100	35.1967	30.8667	5.14667	4.73	0.326667	0.16	6.61625	1.96951	0.892516	0.674553	0.0196261	0.0928559	0.999982	-0.0986152
C4H	TraesCS3D02G336900	68.8733	60.7867	11.4333	7.90333	0.823333	0.363333	10.7008	3.61762	0.141605	0.485028	0.0232538	0.153936	0.999982	-0.339656
C4H	TraesCS4B02G365100	0	0.17	0	0	0	0	0	0.0294392	0	0	0	0	1	0
C4H	TraesCS5A02G534000	0.06	0.19	0	0	0	0	0.0489898	0.0571548	0	0	0	0	1	0
C4H	TraesCS7A02G398900	4.18	2.35333	0.663333	0.506667	0.83	0.913333	0.834918	0.60914	0.179464	0.158067	0.0410961	0.137383	1	-0.1437
C4H	TraesCS7B02G299500	3.61333	2.24667	0.0833333	0.0633333	0.123333	0.203333	1.13171	0.344297	0.0378104	0.0517115	0.052985	0.0926563	1	0
C4H	TraesCS7D02G393100	3.11	1.54667	0.613333	0.163333	0.483333	0.156667	0.772054	0.313132	0.169334	0.0237268	0.179526	0.0709199	1	-0.0681247
4CL	TraesCS2A02G145800	4.32	2.29	0.156667	0.03	0.0366667	0	1.22695	0.566058	0.0299382	0.0244949	0.0299382	0	1	-0.194106
4CL	TraesCS2A02G272900	0	0	0	0	0.0266667	0	0	0	0	0	0.0217732	0	1	0
4CL	TraesCS2B02G171200	5.73667	2.60333	0.223333	0	0.06	0	1.61727	0.3461	0.0912059	0	0.0489898	0	1	-0.217344
4CL	TraesCS2B02G291100	0	0	0	0.0533333	0.0266667	0	0	0	0	0.0435465	0.0217732	0	1	0.0131838
4CL	TraesCS2D02G150400	1.21667	0.746667	0.0566667	0	0	0	0.178658	0.0977904	0.0462681	0	0	0	1	-0.0332087
4CL	TraesCS2D02G272200	0	0	0	0	0	0	0	0	0	0	0	0	1	0
4CL	TraesCS3A02G394200	3.3	3.28333	0.74	1.05667	1.07	1.81	0.493716	0.326644	0.171723	0.155373	0.243858	0.412984	0.999982	0.216952
4CL	TraesCS3A02G394300	5.98333	5.97667	2.38	3.00667	0.62	0.933333	0.877235	0.569763	0.403567	0.229992	0.0920145	0.17697	0.999982	0.230248
4CL	TraesCS3B02G426200	0.483333	1.17667	0.823333	0.706667	0.0266667	0.0233333	0.0762063	0.198121	0.0944379	0.153067	0.0217732	0.0190516	0.999982	-0.0421695
4CL	TraesCS3B02G426300	9.71	10.25	7.03667	7.73667	0.696667	0.64	0.981643	0.995289	0.129643	0.193926	0.149096	0.179072	0.999982	0.104694
4CL	TraesCS3D02G388000	2.18	2.5	0.283333	0.24	0.133333	0.09	0.234568	0.0249444	0.136816	0.094163	0.0593171	0.0402768	1	-0.034483
4CL	TraesCS3D02G388100	5.29	5.25667	3.41333	3.49	0.343333	0.42	0.576715	0.817385	0.179278	0.175563	0.0600617	0.0711805	0.999982	0.0301823
4CL	TraesCS4A02G036200	29.8133	31.7333	7.79667	7.93667	1.99333	2.11333	0.862675	0.696281	0.818078	0.488952	0.189052	0.283052	0.999982	0.00691574
4CL	TraesCS4B02G269200	19.3933	23.0133	5.47667	5.40333	0.686667	0.703333	0.923355	0.394753	0.268176	0.606746	0.156726	0.104598	0.999982	-0.304042
4CL	TraesCS4B02G326800	8.90333	10.62	3.16	6.02	0.0433333	0.126667	1.41692	3.78788	0.0216025	0.440631	0.0353815	0.0640023	0.850431	0.688987
4CL	TraesCS4D02G268400	27.6267	34.32	5.62333	6	1.17667	1.11667	0.981295	2.28045	0.519259	0.415772	0.253699	0.0775075	0.999982	-0.107436
4CL	TraesCS4D02G323500	8.53	7.04	3.93333	5.34	0.12	0.143333	1.05837	1.50201	0.453145	0.866192	0.0565685	0.0709199	0.999982	0.030503
4CL	TraesCS5A02G498800	2.92	2.79333	2.02667	1.77	0.27	0.143333	0.22291	0.743421	0.297595	0.459662	0.110252	0.0165552	0.999982	-0.0450191
4CL	TraesCS6A02G151700	28.8	23.9367	7.49667	5.14667	0.453333	0.263333	3.90581	1.07914	0.568865	0.492823	0.0694955	0.0378104	0.999982	-0.461168
4CL	TraesCS6A02G266700	5.11667	4.40333	1.51667	1.49333	0.603333	0.553333	0.744018	0.484432	0.153647	0.177409	0.120953	0.0680414	0.999982	-0.0833481
4CL	TraesCS6B02G179900	16.0567	13.66	3.7	2.61333	0.0933333	0.4	2.57044	0.179072	0.32602	0.399231	0.0151535	0.181904	0.999982	-0.284869
4CL	TraesCS6B02G294100	2.48333	4.00333	0.756667	0.653333	0.346667	0.346667	0.311067	0.520989	0.205282	0.186329	0.0899794	0.1293	0.999982	-0.0870174
4CL	TraesCS6D02G141700	19.54	13.1533	4.95	3.15	0.676667	0.433333	3.39834	0.542614	0.442895	0.0927362	0.10856	0.202228	0.999982	-0.4623
4CL	TraesCS6D02G248000	0.39	0.356667	0.266667	0.266667	0.143333	0.103333	0.0509902	0.0724697	0.116841	0.108866	0.117031	0.0452974	1	0.0102899
4CL	TraesCS7A02G496200	54.8633	60	14.17	14.0167	1.01667	0.956667	6.0605	2.92099	1.90484	1.25259	0.0872205	0.185612	0.999982	-0.0806784
4CL	TraesCS7D02G483400	19.8333	22.97	9.87	8.29	1.12	0.686667	0.803414	0.916988	0.647199	0.453309	0.239305	0.0217732	0.999982	-0.226682
CHS (TT4)	TraesCS1A02G032300	0	0	0	0	0	0	0	0	0	0	0	0	1	0
CHS (TT4)	TraesCS1B02G040000	0	0	0	0	0	0	0	0	0	0	0	0	1	0
CHS (TT4)	TraesCS1B02G040200	0	0	0	0	0	0	0	0	0	0	0	0	1	0
CHS (TT4)	TraesCS1B02G040300	0	0	0	0	0	0	0	0	0	0	0	0	1	0
CHS (TT4)	TraesCS1D02G033600	0	0	0	0	0	0	0	0	0	0	0	0	1	0
CHS (TT4)	TraesCS1D02G033800	0	0	0	0	0	0	0	0	0	0	0	0	1	0
CHS (TT4)	TraesCS2A02G025500	0	0.05	0.0733333	0	0	0	0	0.0408248	0.0598764	0	0	0	1	-0.0332087
CHS (TT4)	TraesCS2A02G025700	0.5	0.0466667	7.50333	0.0966667	0	0	0.0939267	0.0381032	1.63907	0.0499629	0	0	2.77689e-12	-2.54199
CHS (TT4)	TraesCS2A02G035300	0.28	0.31	0.133333	0	0.976667	0.193333	0.0478423	0.156418	0.0544331	0	0.258944	0.157856	1	-0.0942997
CHS (TT4)	TraesCS2A02G527700	1.63667	0.0666667	16.1633	0.0633333	0.383333	0	0.047219	0.0544331	3.31107	0.0517115	0.174186	0	2.80954e-27	-3.55046
CHS (TT4)	TraesCS2B02G038700	0.16	0.156667	12.4467	1.11667	0.0733333	0	0.0679869	0.127918	1.77394	0.2147	0.0598764	0	2.83886e-13	-2.432
CHS (TT4)	TraesCS2B02G048400	0.436667	0	1.15667	0	0.0633333	0	0.0869653	0	0.265386	0	0.0517115	0	1	-0.808671
CHS (TT4)	TraesCS2B02G558400	1.62333	0.06	12.1133	0	0.196667	0	0.215217	0.0489898	1.11002	0	0.160578	0	3.50924e-25	-3.44245
CHS (TT4)	TraesCS2B02G613100	0	0	0	0	0	0	0	0	0	0	0	0	1	0
CHS (TT4)	TraesCS2D02G027700	0	0	0	0	0	0	0	0	0	0	0	0	1	0
CHS (TT4)	TraesCS2D02G027900	0.253333	0	2.89333	0	0.09	0	0.120216	0	0.656004	0	0.0734847	0	1	-0.238649
CHS (TT4)	TraesCS2D02G034500	1.13667	0.94	0.693333	0.07	0	0	0.139868	0.111156	0.140185	0.0571548	0	0	1	-0.400098
CHS (TT4)	TraesCS2D02G530600	2.36667	0.25	15.8333	0	0.243333	0.00333333	0.301748	0.0694422	2.65719	0	0.100701	0.00272166	4.27754e-18	-3.00698
CHS (TT4)	TraesCS5D02G488600	0	0	0	0	0	0	0	0	0	0	0	0	1	0
CHS (TT4)	TraesCS5D02G488700	0	0	0	0	0	0	0	0	0	0	0	0	1	0
CHI (TT5)	TraesCS5A02G475600	0.726667	0.8	4.37667	3.92	0.38	0.203333	0.189873	0.252499	0.35635	0.306522	0.0668331	0.166021	0.999982	-0.151524
CHI (TT5)	TraesCS5B02G488900	9.33	8.55333	23.5767	27.8033	0.736667	0.95	2.04511	0.152413	1.97779	1.01937	0.193467	0.0694422	0.999982	0.163583
CHI (TT5)	TraesCS5D02G489000	5.86	4.01333	13.7733	15.2733	0.206667	0.43	0.544692	0.411402	0.354819	0.720745	0.0855483	0.144453	0.999982	0.0655699
CHI-like	TraesCS5A02G146900	26.6133	19.21	39.9667	10.56	0.813333	0.0766667	4.36198	2.20583	3.42651	1.43495	0.165552	0.0625981	6.58424e-08	-1.63439
CHI-like	TraesCS5B02G145800	72.6633	60.6867	63.8733	22.2867	1.09667	0	6.57374	4.94403	5.31585	1.99003	0.499429	0	1.53867e-07	-1.37099
CHI-like	TraesCS5D02G145400	53.3733	43.4367	50.93	15.9233	0.826667	0.0933333	5.23005	3.09323	5.98533	0.837355	0.369063	0.0762063	1.18215e-08	-1.51047
F3H (TT6)	TraesCS2A02G493500	14.36	1.31333	125.98	42.0533	1.63	0.303333	1.34115	0.667738	9.19423	1.61236	0.541623	0.189756	1.03479e-13	-1.46067
F3H (TT6)	TraesCS2B02G521500	15.6867	1.46333	150.807	36.63	2.21333	0.19	1.53516	0.74095	5.89005	4.75235	0.560978	0.0235702	1.10783e-16	-1.84182
F3H (TT6)	TraesCS2D02G493400	3.41	0.156667	28.59	3.06	0.633333	0	0.349317	0.0780788	2.27782	1.02079	0.160162	0	1.24425e-15	-2.44162
F3'H (TT7)	TraesCS1A02G442300	0.2	0.0766667	2.3	1.37667	0.383333	0.596667	0.0864099	0.0320878	0.216384	0.223623	0.141605	0.11248	0.999982	-0.382484
F3'H (TT7)	TraesCS1B02G476400	0.596667	0.323333	2.87333	1.23	0.543333	0.09	0.155587	0.047219	0.516878	0.106562	0.0780788	0.0509902	0.977222	-0.768398
F3'H (TT7)	TraesCS1D02G450100	0.456667	0.56	5.55667	4.04333	1.97	1.54	0.0803234	0.268825	0.830439	0.257092	0.203142	0.285929	0.999982	-0.379895
F3'H (TT7)	TraesCS2B02G613200	0	0	0	0	0	0	0	0	0	0	0	0	1	0
F3'H (TT7)	TraesCS6A02G012600	0	0	0	0	0	0	0	0	0	0	0	0	1	0
F3'H (TT7)	TraesCS6B02G018800	0	0	0	0	0	0	0	0	0	0	0	0	1	0
F3'H (TT7)	TraesCS6D02G015200	0	0	0	0	0	0	0	0	0	0	0	0	1	0
F3'H (TT7)	TraesCS7A02G411700	0.316667	0.313333	0.176667	0.12	0.05	0	0.0356942	0.0589413	0.0848965	0.0492161	0.0408248	0	1	-0.0497257
F3'H (TT7)	TraesCS7B02G310900	0.0166667	0.0933333	0.11	0.22	0	0	0.0136083	0.0425136	0.0898146	0.0329983	0	0	1	0.0601317
F3'H (TT7)	TraesCS7D02G404900	0.02	0.11	1.22333	1.06333	0	0.07	0.0163299	0.0496655	0.264337	0.0596906	0	0.0571548	1	-0.0927027
F3'5'H	TraesCS4D02G224700	0	0	0	0.05	0	0	0	0	0	0.0408248	0	0	1	0.0131838
F3'5'H	TraesCS6A02G369700	1.22	0	5.33	0	0.0533333	0	0.335195	0	0.290631	0	0.0435465	0	3.34519e-12	-2.53874
F3'5'H	TraesCS6B02G405900	1.13667	0	10.55	0.546667	0.17	0	0.394471	0	0.687168	0.19677	0.00816497	0	3.27322e-15	-2.66513
F3'5'H	TraesCS6B02G406400	1.30333	0	10.3333	0.28	0	0	0.16037	0	0.443329	0.154344	0	0	7.29398e-18	-2.90291
F3'5'H	TraesCS6D02G353200	2.17	0.28	19.3967	4.75333	0.12	0.0566667	0.110252	0.228619	0.837753	2.09229	0.0498888	0.0462681	0.999982	-0.702428
DFR (TT3)	TraesCS3A02G226600	5.44333	0.5	38.4133	0.473333	0.79	0	0.689063	0.22291	4.2842	0.0756209	0.483804	0	1.01333e-25	-3.371
DFR (TT3)	TraesCS3B02G257900	7.36333	1.05333	73.1367	11.1067	1.4	0.0733333	1.35398	0.0775075	7.16549	1.38761	0.6103	0.0598764	1.06074e-24	-2.35086
DFR (TT3)	TraesCS3D02G224600	2.83667	0.4	34.63	0.756667	0.346667	0.0733333	0.473059	0.110454	3.64066	0.129472	0.0615239	0.0598764	3.19695e-28	-3.47311
LAR	TraesCS4A02G085900	0.556667	0	6.52667	0.03	0.353333	0	0.245145	0	0.88406	0.0244949	0.165014	0	6.75367e-14	-2.67933
LAR	TraesCS4D02G218700	0.46	0	3.53	0	0.13	0	0.202375	0	0.686003	0	0.0637704	0	0.00177234	-1.43371
ANS/LDOX (TT18)	TraesCS2B02G613000	0	0	0	0	0	0	0	0	0	0	0	0	1	0
ANS/LDOX (TT18)	TraesCS6A02G001500	0.0666667	0	0	0	0	0	0.0544331	0	0	0	0	0	1	0
ANS/LDOX (TT18)	TraesCS6A02G041800	6.15	8.47333	1.44333	1.88	0.573333	1.76333	0.678102	0.656291	0.0334443	0.148549	0.196035	0.582263	1	0.0210116
ANS/LDOX (TT18)	TraesCS6B02G006200	0	0	0	0	0	0	0	0	0	0	0	0	1	0
ANS/LDOX (TT18)	TraesCS6D02G004300	0.133333	0	0.0633333	0.0766667	0	0.0833333	0.0544331	0	0.0517115	0.0625981	0	0.0680414	1	0.00849288
ANR/BAN	TraesCS2A02G481200	18.69	16.5467	9.72	7.49667	0.4	0.616667	0.0834	0.952019	0.182635	0.9562	0.163571	0.219714	0.999982	-0.3492
ANR/BAN	TraesCS2A02G481300	0.0133333	0.116667	0	0.23	0	0	0.0108866	0.0952579	0	0.167796	0	0	1	0.11118
ANR/BAN	TraesCS2A02G481500	0.38	0.106667	0.0866667	0.15	0	0	0.0648074	0.087093	0.070763	0.122474	0	0	1	0.0362943
ANR/BAN	TraesCS2A02G481900	0.0933333	0	0	0	0.0733333	0.0533333	0.0762063	0	0	0	0.0598764	0.0435465	1	0
ANR/BAN	TraesCS2A02G482100	5.63667	6	1.54333	1.38	0	0.0533333	0.327154	0.611065	0.245372	0.118603	0	0.0435465	0.999982	-0.171744
ANR/BAN	TraesCS2A02G482200	0	0	0	0	0	0	0	0	0	0	0	0	1	0
ANR/BAN	TraesCS2A02G483100	0.106667	0	0	0.0566667	0	0	0.087093	0	0	0.0462681	0	0	1	0.0131838
ANR/BAN	TraesCS2A02G579200	0.0266667	0	0.0233333	0	0	0	0.0217732	0	0.0190516	0	0	0	1	0
ANR/BAN	TraesCS2A02G579300	0	0	0.0166667	0	0	0	0	0	0.0136083	0	0	0	1	-0.0332087
ANR/BAN	TraesCS2A02G579400	0.02	0	0.0366667	0	0	0	0.0163299	0	0.0299382	0	0	0	1	0
ANR/BAN	TraesCS2A02G579500	0.0166667	0	0.0333333	0	0	0	0.0136083	0	0.0272166	0	0	0	1	0
ANR/BAN	TraesCS2A02G579600	0.0266667	0	0.0233333	0	0	0	0.0217732	0	0.0190516	0	0	0	1	0
ANR/BAN	TraesCS2B02G055100	0	0	0	0	0	0	0	0	0	0	0	0	1	0
ANR/BAN	TraesCS2B02G507500	0.3	0.156667	1.15667	0.476667	0.74	0.44	0.0329983	0.0709199	0.413289	0.241952	0.0531246	0.267333	1	-0.342999
ANR/BAN	TraesCS2B02G507600	0.34	0.396667	0.28	0.0466667	0	0	0.155778	0.078928	0.020548	0.0381032	0	0	1	-0.149594
ANR/BAN	TraesCS2B02G507700	4.54333	3.45333	1.63333	1.61	0	0	0.432675	0.602077	0.169334	0.155134	0	0	0.999982	0.00281505
ANR/BAN	TraesCS2B02G507800	0.243333	0.176667	0.0733333	0.04	0	0	0.107117	0.0730804	0.0598764	0.0326599	0	0	1	-0.0161376
ANR/BAN	TraesCS2B02G508000	5.42667	4.49	3.15	3.05333	0.516667	0.503333	0.263748	0.581893	0.909737	0.367706	0.0259629	0.104385	0.999982	-0.056638
ANR/BAN	TraesCS2B02G508100	0.06	0.0266667	0	0	0	0	0.0489898	0.0217732	0	0	0	0	1	0
ANR/BAN	TraesCS2B02G508300	0	0.173333	0	0.0633333	0	0	0	0.0905947	0	0.0517115	0	0	1	0.0131838
ANR/BAN	TraesCS2B02G508400	21.8067	25.0133	4.19333	6.39333	0.276667	0.166667	1.94488	1.61033	0.658016	0.563448	0.151755	0.0694955	0.999982	0.39999
ANR/BAN	TraesCS2B02G508500	0.04	0	0	0	0	0	0.0326599	0	0	0	0	0	1	0
ANR/BAN	TraesCS2B02G606800	0	0	0	0	0	0	0	0	0	0	0	0	1	0
ANR/BAN	TraesCS2B02G612700	0	0	0	0	0	0	0	0	0	0	0	0	1	0
ANR/BAN	TraesCS2B02G612800	0	0	0	0	0	0	0	0	0	0	0	0	1	0
ANR/BAN	TraesCS2D02G481500	0.416667	0.326667	0.0133333	0.02	0.0666667	0	0.0474537	0.201347	0.0108866	0.0163299	0.0544331	0	1	0
ANR/BAN	TraesCS2D02G481600	0	0	0.0833333	0.11	0	0.1	0	0	0.0680414	0.046428	0	0.0816497	1	-0.0161376
ANR/BAN	TraesCS2D02G481700	4.61	4.31	1.96	1.64667	0	0	1.07149	0.59157	0.124989	0.380652	0	0	0.999982	-0.0829141
ANR/BAN	TraesCS2D02G481800	0.533333	0.49	0	0.183333	0	0	0.317432	0.266958	0	0.149691	0	0	1	0.0578795
ANR/BAN	TraesCS2D02G481900	1.93667	3.39667	0.21	0.316667	0	0	0.309851	1.362	0.0339935	0.0686915	0	0	1	0.182015
ANR/BAN	TraesCS2D02G482100	0	0.163333	0	0	0	0	0	0.0670544	0	0	0	0	1	0
ANR/BAN	TraesCS2D02G482200	0	0	0	0	0	0	0	0	0	0	0	0	1	0
ANR/BAN	TraesCS2D02G483100	0.44	0.0633333	0	0.0666667	0	0	0.0974109	0.0517115	0	0.0544331	0	0	1	0.0131838
ANR/BAN	TraesCS2D02G500300	0.0366667	0	0	0	0	0	0.0299382	0	0	0	0	0	1	0
Bronze-2 (TT19)	TraesCS7A02G374900	1.15667	0.15	24.4933	9.46333	0.35	0	0.518638	0.122474	2.52405	0.988886	0.285774	0	0.002951	-1.1294
Bronze-2 (TT19)	TraesCS7B02G252500	1.15	0.303333	6.29667	1.96333	0.22	0.103333	0.404228	0.16305	1.03624	0.252293	0.0909212	0.0843713	0.366558	-0.950876
Bronze-2 (TT19)	TraesCS7D02G348500	0.2	0.31	6.06	2.15333	0	0	0.0816497	0.0410961	0.892425	0.546307	0	0	0.64872	-0.851093
MATE (TT12)	TraesCS5A02G033400	0.36	0.51	0	0.256667	0	0.0533333	0.155849	0.124989	0	0.107944	0	0.0435465	1	0.127109
MATE (TT12)	TraesCS5A02G353300	0.903333	1.04	0.953333	2.13	0.0633333	0.0533333	0.147372	0.277769	0.268093	0.486415	0.0517115	0.0435465	0.999982	0.61275
MATE (TT12)	TraesCS5B02G033600	0.4	0.293333	0.843333	0.666667	0	0.0866667	0.0834	0.136734	0.144556	0.197334	0	0.070763	1	-0.162782
MATE (TT12)	TraesCS5B02G355700	0.48	0.16	0.91	1.17	0	0.123333	0.159652	0.0659966	0.122837	0.332098	0	0.0775075	0.999982	0.120187
MATE (TT12)	TraesCS5D02G041700	0.2	0.21	0.443333	1.64667	0.06	0.0833333	0.139523	0.0329983	0.237128	0.149839	0.0489898	0.0680414	0.999982	0.621995
MATE (TT12)	TraesCS5D02G360400	0.356667	0.686667	1.13667	1.27333	0	0	0.211362	0.271389	0.103852	0.128697	0	0	0.999982	-0.113595
p-ATPase (TT13)	TraesCS4A02G005000	3.76	3.32333	2.72333	2.80667	0.596667	0.83	0.24363	0.0830439	0.450292	0.439958	0.0843713	0.0535413	0.999982	-0.281696
p-ATPase (TT13)	TraesCS4B02G300000	3.55667	3.88333	2.06333	2.44333	0.246667	0.326667	0.287608	0.0921754	0.139231	0.224367	0.0356942	0.151462	0.999982	0.0574325
p-ATPase (TT13)	TraesCS4D02G298900	4.76	5.09	3.26667	4.64333	0.406667	0.516667	0.85815	0.614293	0.474092	0.59152	0.0876018	0.11405	0.999982	0.29813
R/TaMyb10 (TT2)	TraesCS3B02G515900	0.4	0.563333	8.39667	9.41667	0	0	0.225536	0.45996	0.480193	1.10968	0	0	0.999982	0.0803097
R/TaMyb10 (TT2)	TraesCS3D02G468400	0.583333	0	14.63	0	0.22	0	0.125816	0	1.14534	0	0.179629	0	1.35616e-19	-3.10554
bHLH (TT8)	TraesCS1A02G102400	0.523333	0.436667	4.00667	3.74667	0.0566667	0.04	0.0830439	0.205065	0.586161	0.589846	0.0462681	0.0326599	0.999982	-0.0968344
bHLH (TT8)	TraesCS1B02G112900	0	0	0.193333	0.07	0	0	0	0	0.0999259	0.0355903	0	0	1	-0.0683961
WD40 (TTG1)	TraesCS6A02G259400	19.87	17.7433	7.24	7.47667	2.34333	1.86667	0.827083	1.89193	0.151731	0.411564	0.472754	0.296286	0.999982	0.0708446
WD40 (TTG1)	TraesCS6B02G286700	17.8	15.9533	5.79667	6.07	3.01667	2.78	1.67448	0.0811492	0.47587	0.501664	0.345071	0.0731817	0.999982	0.0944062
MYBL2	TraesCS3A02G046800	0.846667	0	4.87667	0	0	0	0.491083	0	0.415541	0	0	0	0.000470492	-1.54165
MYBL2	TraesCS3B02G036000	0	0	0.28	0	0	0	0	0	0.121929	0	0	0	1	-0.0942997
MYBL2	TraesCS3D02G033100	0	0	1.16667	0	0	0	0	0	0.484638	0	0	0	1	-0.114282
WRKY23	TraesCS1A02G348600	0.506667	0.156667	12.26	1.8	0.333333	0	0.296286	0.127918	3.07012	0.173077	0.138991	0	6.76783e-05	-1.66182
WRKY23	TraesCS1B02G363200	0.613333	0.11	8.23667	0.206667	0.146667	0	0.251764	0.0496655	1.39302	0.0686915	0.119753	0	2.9701e-07	-2.02337
WRKY23	TraesCS1D02G351600	0.813333	0.0366667	12.2833	0.273333	0.136667	0	0.0178471	0.0299382	3.67868	0.191447	0.111588	0	1.08863e-11	-2.48369
TTG2	TraesCS5A02G156700	2.35333	2.23333	14.57	13.5733	0.733333	0.766667	0.467769	0.359083	0.294882	0.565771	0.205607	0.380769	0.999982	-0.157099
TTG2	TraesCS5B02G154900	1.26	0.76	15.4033	17.3267	0.0933333	0.18	0.415291	0.239212	0.816079	0.93155	0.0762063	0.074087	0.999982	-0.0346182
TTG2	TraesCS5D02G162100	1.06667	0.193333	14.0067	11.8033	0	0.08	0.24057	0.0790687	0.66266	0.444256	0	0.0653197	0.999982	-0.275094
